# Supplementary material for: Microtubule polarity determines the lineage of embryonic neural precursor in zebrafish spinal cord
Source: Commun Biol. 2024 Apr 10;7:439. doi: 10.1038/s42003-024-06018-7 (PMC11006876; doi:10.1038/s42003-024-06018-7)
Supplement: Supplementary file 3 — Supplementary Data 1 [file 42003_2024_6018_MOESM3_ESM.zip]

Archive with 147 entries (105 files):
- 22276_1_data_set_628581_s9vq7p/Supplementary Data 1/
- 22276_1_data_set_628581_s9vq7p/Supplementary Data 1/Figures Data.xlsx
- 22276_1_data_set_628581_s9vq7p/Supplementary Data 1/Microscope images/
- 22276_1_data_set_628581_s9vq7p/Supplementary Data 1/Microscope images/Figure1/
- 22276_1_data_set_628581_s9vq7p/Supplementary Data 1/Microscope images/Figure1/1A/
- 22276_1_data_set_628581_s9vq7p/Supplementary Data 1/Microscope images/Figure1/1A/GFP-DCX/
- 22276_1_data_set_628581_s9vq7p/Supplementary Data 1/Microscope images/Figure1/1A/GFP-DCX/DCX 0.tif
- 22276_1_data_set_628581_s9vq7p/Supplementary Data 1/Microscope images/Figure1/1A/GFP-DCX/DCX -105.tif
- 22276_1_data_set_628581_s9vq7p/Supplementary Data 1/Microscope images/Figure1/1A/GFP-DCX/DCX -180.tif
- 22276_1_data_set_628581_s9vq7p/Supplementary Data 1/Microscope images/Figure1/1A/GFP-DCX/DCX 240.tif
- 22276_1_data_set_628581_s9vq7p/Supplementary Data 1/Microscope images/Figure1/1A/GFP-DCX/DCX 45.tif
- 22276_1_data_set_628581_s9vq7p/Supplementary Data 1/Microscope images/Figure1/1A/GFP-DCX/DCX 90.tif
- 22276_1_data_set_628581_s9vq7p/Supplementary Data 1/Microscope images/Figure1/1A/LUT/
- 22276_1_data_set_628581_s9vq7p/Supplementary Data 1/Microscope images/Figure1/1A/LUT/LUT 0.tif
- 22276_1_data_set_628581_s9vq7p/Supplementary Data 1/Microscope images/Figure1/1A/LUT/LUT -105.tif
- 22276_1_data_set_628581_s9vq7p/Supplementary Data 1/Microscope images/Figure1/1A/LUT/LUT -180.tif
- 22276_1_data_set_628581_s9vq7p/Supplementary Data 1/Microscope images/Figure1/1A/LUT/LUT 240.tif
- 22276_1_data_set_628581_s9vq7p/Supplementary Data 1/Microscope images/Figure1/1A/LUT/LUT 45.tif
- 22276_1_data_set_628581_s9vq7p/Supplementary Data 1/Microscope images/Figure1/1A/LUT/LUT 90.tif
- 22276_1_data_set_628581_s9vq7p/Supplementary Data 1/Microscope images/Figure1/1B/
- 22276_1_data_set_628581_s9vq7p/Supplementary Data 1/Microscope images/Figure1/1B/GFP-DCX/
- 22276_1_data_set_628581_s9vq7p/Supplementary Data 1/Microscope images/Figure1/1B/GFP-DCX/DCX 0.tif
- 22276_1_data_set_628581_s9vq7p/Supplementary Data 1/Microscope images/Figure1/1B/GFP-DCX/DCX -105.tif
- 22276_1_data_set_628581_s9vq7p/Supplementary Data 1/Microscope images/Figure1/1B/GFP-DCX/DCX -195.tif
- 22276_1_data_set_628581_s9vq7p/Supplementary Data 1/Microscope images/Figure1/1B/GFP-DCX/DCX 225.tif
- 22276_1_data_set_628581_s9vq7p/Supplementary Data 1/Microscope images/Figure1/1B/GFP-DCX/DCX 60.tif
- 22276_1_data_set_628581_s9vq7p/Supplementary Data 1/Microscope images/Figure1/1B/GFP-DCX/DCX 90.tif
- 22276_1_data_set_628581_s9vq7p/Supplementary Data 1/Microscope images/Figure1/1B/LUT/
- 22276_1_data_set_628581_s9vq7p/Supplementary Data 1/Microscope images/Figure1/1B/LUT/LUT 0.tif
- 22276_1_data_set_628581_s9vq7p/Supplementary Data 1/Microscope images/Figure1/1B/LUT/LUT -105.tif
- 22276_1_data_set_628581_s9vq7p/Supplementary Data 1/Microscope images/Figure1/1B/LUT/LUT -195.tif
- 22276_1_data_set_628581_s9vq7p/Supplementary Data 1/Microscope images/Figure1/1B/LUT/LUT 225.tif
- 22276_1_data_set_628581_s9vq7p/Supplementary Data 1/Microscope images/Figure1/1B/LUT/LUT 60.tif
- 22276_1_data_set_628581_s9vq7p/Supplementary Data 1/Microscope images/Figure1/1B/LUT/LUT 90.tif
- 22276_1_data_set_628581_s9vq7p/Supplementary Data 1/Microscope images/Figure1/1E/
- 22276_1_data_set_628581_s9vq7p/Supplementary Data 1/Microscope images/Figure1/1E/Asym cell/
- 22276_1_data_set_628581_s9vq7p/Supplementary Data 1/Microscope images/Figure1/1E/Asym cell/DCX.tif
- 22276_1_data_set_628581_s9vq7p/Supplementary Data 1/Microscope images/Figure1/1E/Asym cell/LUT.tif
- 22276_1_data_set_628581_s9vq7p/Supplementary Data 1/Microscope images/Figure1/1E/Asym cell/Merge.tif
- 22276_1_data_set_628581_s9vq7p/Supplementary Data 1/Microscope images/Figure1/1E/Asym cell/Sara.tif
- 22276_1_data_set_628581_s9vq7p/Supplementary Data 1/Microscope images/Figure1/1E/Sym cell/
- 22276_1_data_set_628581_s9vq7p/Supplementary Data 1/Microscope images/Figure1/1E/Sym cell/DCX.tif
- 22276_1_data_set_628581_s9vq7p/Supplementary Data 1/Microscope images/Figure1/1E/Sym cell/LUT.tif
- 22276_1_data_set_628581_s9vq7p/Supplementary Data 1/Microscope images/Figure1/1E/Sym cell/Merge.tif
- 22276_1_data_set_628581_s9vq7p/Supplementary Data 1/Microscope images/Figure1/1E/Sym cell/Sara.tif
- 22276_1_data_set_628581_s9vq7p/Supplementary Data 1/Microscope images/Figure2/
- 22276_1_data_set_628581_s9vq7p/Supplementary Data 1/Microscope images/Figure2/2B/
- 22276_1_data_set_628581_s9vq7p/Supplementary Data 1/Microscope images/Figure2/2B/DCX.tif
- 22276_1_data_set_628581_s9vq7p/Supplementary Data 1/Microscope images/Figure2/2B/Merge.tif
- 22276_1_data_set_628581_s9vq7p/Supplementary Data 1/Microscope images/Figure2/2B/Photoconverted pSMOrange.tif
- 22276_1_data_set_628581_s9vq7p/Supplementary Data 1/Microscope images/Figure2/2B/pSMOrange.tif
- 22276_1_data_set_628581_s9vq7p/Supplementary Data 1/Microscope images/Figure2/2C/
- 22276_1_data_set_628581_s9vq7p/Supplementary Data 1/Microscope images/Figure2/2C/n.n/
- 22276_1_data_set_628581_s9vq7p/Supplementary Data 1/Microscope images/Figure2/2C/n.n/Merge.tif
- 22276_1_data_set_628581_s9vq7p/Supplementary Data 1/Microscope images/Figure2/2C/n.n/Photoconverted pSMOrange.tif
- 22276_1_data_set_628581_s9vq7p/Supplementary Data 1/Microscope images/Figure2/2C/n.n/pSMOrange.tif
- 22276_1_data_set_628581_s9vq7p/Supplementary Data 1/Microscope images/Figure2/2C/n.p/
- 22276_1_data_set_628581_s9vq7p/Supplementary Data 1/Microscope images/Figure2/2C/n.p/Merge.tif
- 22276_1_data_set_628581_s9vq7p/Supplementary Data 1/Microscope images/Figure2/2C/n.p/Photoconverted pSMOrange.tif
- 22276_1_data_set_628581_s9vq7p/Supplementary Data 1/Microscope images/Figure2/2C/n.p/pSMOrange.tif
- 22276_1_data_set_628581_s9vq7p/Supplementary Data 1/Microscope images/Figure2/2C/p.p/
- 22276_1_data_set_628581_s9vq7p/Supplementary Data 1/Microscope images/Figure2/2C/p.p/Merge.tif
- 22276_1_data_set_628581_s9vq7p/Supplementary Data 1/Microscope images/Figure2/2C/p.p/Photoconverted pSMOrange.tif
- 22276_1_data_set_628581_s9vq7p/Supplementary Data 1/Microscope images/Figure2/2C/p.p/pSMOrange.tif
- 22276_1_data_set_628581_s9vq7p/Supplementary Data 1/Microscope images/Figure3/
- 22276_1_data_set_628581_s9vq7p/Supplementary Data 1/Microscope images/Figure3/DCX/
- 22276_1_data_set_628581_s9vq7p/Supplementary Data 1/Microscope images/Figure3/DCX/DCX 0.tif
- 22276_1_data_set_628581_s9vq7p/Supplementary Data 1/Microscope images/Figure3/DCX/DCX -150.tif
- 22276_1_data_set_628581_s9vq7p/Supplementary Data 1/Microscope images/Figure3/DCX/DCX -300.tif
- 22276_1_data_set_628581_s9vq7p/Supplementary Data 1/Microscope images/Figure3/DCX/DCX 75.tif
- 22276_1_data_set_628581_s9vq7p/Supplementary Data 1/Microscope images/Figure3/Merge/
- 22276_1_data_set_628581_s9vq7p/Supplementary Data 1/Microscope images/Figure3/Merge/Merge 0.tif
- 22276_1_data_set_628581_s9vq7p/Supplementary Data 1/Microscope images/Figure3/Merge/Merge -150.tif
- 22276_1_data_set_628581_s9vq7p/Supplementary Data 1/Microscope images/Figure3/Merge/Merge -300.tif
- 22276_1_data_set_628581_s9vq7p/Supplementary Data 1/Microscope images/Figure3/Merge/Merge 75.tif
- 22276_1_data_set_628581_s9vq7p/Supplementary Data 1/Microscope images/Figure3/Sara/
- 22276_1_data_set_628581_s9vq7p/Supplementary Data 1/Microscope images/Figure3/Sara/Sara 0.tif
- 22276_1_data_set_628581_s9vq7p/Supplementary Data 1/Microscope images/Figure3/Sara/Sara -150.tif
- 22276_1_data_set_628581_s9vq7p/Supplementary Data 1/Microscope images/Figure3/Sara/Sara -300.tif
- 22276_1_data_set_628581_s9vq7p/Supplementary Data 1/Microscope images/Figure3/Sara/Sara 75.tif
- 22276_1_data_set_628581_s9vq7p/Supplementary Data 1/Microscope images/Figure4/
- 22276_1_data_set_628581_s9vq7p/Supplementary Data 1/Microscope images/Figure4/4A/
- 22276_1_data_set_628581_s9vq7p/Supplementary Data 1/Microscope images/Figure4/4A/KIF16Ba.tif
- 22276_1_data_set_628581_s9vq7p/Supplementary Data 1/Microscope images/Figure4/4A/Merge.tif
- 22276_1_data_set_628581_s9vq7p/Supplementary Data 1/Microscope images/Figure4/4A/Sara.tif
- 22276_1_data_set_628581_s9vq7p/Supplementary Data 1/Microscope images/Figure4/4C/
- 22276_1_data_set_628581_s9vq7p/Supplementary Data 1/Microscope images/Figure4/4C/DCX.tif
- 22276_1_data_set_628581_s9vq7p/Supplementary Data 1/Microscope images/Figure4/4C/LUT.tif
- 22276_1_data_set_628581_s9vq7p/Supplementary Data 1/Microscope images/Figure4/4C/Merge.tif
- 22276_1_data_set_628581_s9vq7p/Supplementary Data 1/Microscope images/Figure4/4C/Sara.tif
- 22276_1_data_set_628581_s9vq7p/Supplementary Data 1/Microscope images/Figure5/
- 22276_1_data_set_628581_s9vq7p/Supplementary Data 1/Microscope images/Figure5/5A/
- 22276_1_data_set_628581_s9vq7p/Supplementary Data 1/Microscope images/Figure5/5A/CAMSAP2a.tif
- 22276_1_data_set_628581_s9vq7p/Supplementary Data 1/Microscope images/Figure5/5A/DCX.tif
- 22276_1_data_set_628581_s9vq7p/Supplementary Data 1/Microscope images/Figure5/5A/LUT CAMSAP2a.tif
- 22276_1_data_set_628581_s9vq7p/Supplementary Data 1/Microscope images/Figure5/5A/LUT DCX.tif
- 22276_1_data_set_628581_s9vq7p/Supplementary Data 1/Microscope images/Figure5/5A/Merge.tif
- 22276_1_data_set_628581_s9vq7p/Supplementary Data 1/Microscope images/Figure5/5C/
- 22276_1_data_set_628581_s9vq7p/Supplementary Data 1/Microscope images/Figure5/5C/CAMSAP3a.tif
- 22276_1_data_set_628581_s9vq7p/Supplementary Data 1/Microscope images/Figure5/5C/DCX.tif
- 22276_1_data_set_628581_s9vq7p/Supplementary Data 1/Microscope images/Figure5/5C/LUT CAMSAP3a.tif
- 22276_1_data_set_628581_s9vq7p/Supplementary Data 1/Microscope images/Figure5/5C/LUT DCX.tif
- 22276_1_data_set_628581_s9vq7p/Supplementary Data 1/Microscope images/Figure5/5C/Merge.tif
- 22276_1_data_set_628581_s9vq7p/Supplementary Data 1/Microscope images/SupplementaryFigure1/
- 22276_1_data_set_628581_s9vq7p/Supplementary Data 1/Microscope images/SupplementaryFigure1/S1E/
- 22276_1_data_set_628581_s9vq7p/Supplementary Data 1/Microscope images/SupplementaryFigure1/S1E/DCX LUT.tif
- 22276_1_data_set_628581_s9vq7p/Supplementary Data 1/Microscope images/SupplementaryFigure1/S1E/Merge DCX and Par3.tif
- 22276_1_data_set_628581_s9vq7p/Supplementary Data 1/Microscope images/SupplementaryFigure1/S1E/Par3 LUT.tif
- 22276_1_data_set_628581_s9vq7p/Supplementary Data 1/Microscope images/SupplementaryFigure3/
- 22276_1_data_set_628581_s9vq7p/Supplementary Data 1/Microscope images/SupplementaryFigure3/S3G/
- 22276_1_data_set_628581_s9vq7p/Supplementary Data 1/Microscope images/SupplementaryFigure3/S3G/DCX/
- 22276_1_data_set_628581_s9vq7p/Supplementary Data 1/Microscope images/SupplementaryFigure3/S3G/DCX/DCX 0.tif
- 22276_1_data_set_628581_s9vq7p/Supplementary Data 1/Microscope images/SupplementaryFigure3/S3G/DCX/DCX 15.tif
- 22276_1_data_set_628581_s9vq7p/Supplementary Data 1/Microscope images/SupplementaryFigure3/S3G/DCX/DCX 30.tif
- 22276_1_data_set_628581_s9vq7p/Supplementary Data 1/Microscope images/SupplementaryFigure3/S3G/DCX/DCX 45.tif
- 22276_1_data_set_628581_s9vq7p/Supplementary Data 1/Microscope images/SupplementaryFigure3/S3G/Merge/
- 22276_1_data_set_628581_s9vq7p/Supplementary Data 1/Microscope images/SupplementaryFigure3/S3G/Merge/Merge 0.tif
- 22276_1_data_set_628581_s9vq7p/Supplementary Data 1/Microscope images/SupplementaryFigure3/S3G/Merge/Merge 15.tif
- 22276_1_data_set_628581_s9vq7p/Supplementary Data 1/Microscope images/SupplementaryFigure3/S3G/Merge/Merge 30.tif
- 22276_1_data_set_628581_s9vq7p/Supplementary Data 1/Microscope images/SupplementaryFigure3/S3G/Merge/Merge 45.tif
- 22276_1_data_set_628581_s9vq7p/Supplementary Data 1/Microscope images/SupplementaryFigure3/S3G/MKLP1/
- 22276_1_data_set_628581_s9vq7p/Supplementary Data 1/Microscope images/SupplementaryFigure3/S3G/MKLP1/MKLP1 0.tif
- 22276_1_data_set_628581_s9vq7p/Supplementary Data 1/Microscope images/SupplementaryFigure3/S3G/MKLP1/MKLP1 15.tif
- 22276_1_data_set_628581_s9vq7p/Supplementary Data 1/Microscope images/SupplementaryFigure3/S3G/MKLP1/MKLP1 30.tif
- 22276_1_data_set_628581_s9vq7p/Supplementary Data 1/Microscope images/SupplementaryFigure3/S3G/MKLP1/MKLP1 45.tif
- 22276_1_data_set_628581_s9vq7p/Supplementary Data 1/Microscope images/SupplementaryFigure6/
- 22276_1_data_set_628581_s9vq7p/Supplementary Data 1/Microscope images/SupplementaryFigure6/S6B/
- 22276_1_data_set_628581_s9vq7p/Supplementary Data 1/Microscope images/SupplementaryFigure6/S6B/CAMSAP3a.tif
- 22276_1_data_set_628581_s9vq7p/Supplementary Data 1/Microscope images/SupplementaryFigure6/S6B/DCX.tif
- 22276_1_data_set_628581_s9vq7p/Supplementary Data 1/Microscope images/SupplementaryFigure6/S6B/Merge.tif
- 22276_1_data_set_628581_s9vq7p/Supplementary Data 1/Microscope images/SupplementaryFigure6/S6C/
- 22276_1_data_set_628581_s9vq7p/Supplementary Data 1/Microscope images/SupplementaryFigure6/S6C/CAMSAP3a.tif
- 22276_1_data_set_628581_s9vq7p/Supplementary Data 1/Microscope images/SupplementaryFigure6/S6C/DCX.tif
- 22276_1_data_set_628581_s9vq7p/Supplementary Data 1/Microscope images/SupplementaryFigure6/S6C/Merge.tif
- 22276_1_data_set_628581_s9vq7p/Supplementary Data 1/Microscope images/SupplementaryFigure6/S6E/
- 22276_1_data_set_628581_s9vq7p/Supplementary Data 1/Microscope images/SupplementaryFigure6/S6E/CAMSAP2a homozygote KO genotyping.ab1
- 22276_1_data_set_628581_s9vq7p/Supplementary Data 1/Microscope images/SupplementaryFigure6/S6F/
- 22276_1_data_set_628581_s9vq7p/Supplementary Data 1/Microscope images/SupplementaryFigure6/S6F/CAMSAP3a homozygote KO genotyping.ab1
- 22276_1_data_set_628581_s9vq7p/Supplementary Data 1/Microscope images/SupplementaryFigure6/S6H-K/
- 22276_1_data_set_628581_s9vq7p/Supplementary Data 1/Microscope images/SupplementaryFigure6/S6H-K/CAMSAP2aKO CAMSAP3aKOtif.tif
- 22276_1_data_set_628581_s9vq7p/Supplementary Data 1/Microscope images/SupplementaryFigure6/S6H-K/CAMSAP2aKO CAMSAP3aMOtif.tif
- 22276_1_data_set_628581_s9vq7p/Supplementary Data 1/Microscope images/SupplementaryFigure6/S6H-K/CAMSAP2aMO CAMSAP3aMOtif.tif
- 22276_1_data_set_628581_s9vq7p/Supplementary Data 1/Microscope images/SupplementaryFigure6/S6H-K/WT.tif
- 22276_1_data_set_628581_s9vq7p/Supplementary Data 1/Microscope images/SupplementaryFigure6/S6I/
- 22276_1_data_set_628581_s9vq7p/Supplementary Data 1/Microscope images/SupplementaryFigure6/S6I/5min anti GFP.Tif
- 22276_1_data_set_628581_s9vq7p/Supplementary Data 1/Microscope images/SupplementaryFigure6/S6I/Ladder.Tif
- 22276_1_data_set_628581_s9vq7p/Supplementary Data 1/Microscope images/SupplementaryFigure6/S6I/Merge.tif
