# Supplementary material for: Microtubule polarity determines the lineage of embryonic neural precursor in zebrafish spinal cord
Source: Commun Biol. 2024 Apr 10;7:439. doi: 10.1038/s42003-024-06018-7 (PMC11006876; doi:10.1038/s42003-024-06018-7)
Supplement: Supplementary file 3 — Supplementary Data 1 [file 42003_2024_6018_MOESM3_ESM.zip › 22276_1_data_set_628581_s9vq7p/Supplementary Data 1/Figures Data.xlsx]

## Sheet: 1B
Spindle-MT enrichment in pole B
27.911
2.32605
17.1403
11.5193
5.24108
8.81519
7.66625
7.11432
12.1169
25.3437
5.24108
2.22873
13.4379
35.3291
36.4967
8.3789
39.5307
30.5751
40.4649
31.4607
4.6395
22.7353
10.244
25.9291
28.0414
0.740047
1.26891
38.1404
6.55109
7.47835
26.9633
11.5174
15.6661
24.1088
10.4793
32.3253
31.7824
2.79869
14.7589
0.101138
3.42072
8.29669
20.9972
30.9488
8.11507
8.71053
16.544
30.2149
8.05668
30.4124
28.7935
9.78601
34.417
11.8643
27.8542
33.3794
7.67489
10.6211
10.4318
1.35393
13.6808
34.3787

## Sheet: 1C
Blue trace asym cells				Red trace asym cells
Time	Mean	Std		Time	Mean	Std
-195	7.41001	3.94637		-195	2.52678	2.26733
-105	6.90911	2.55961		-105	9.71017	4.19715
0	8.67397	4.56138		0	29.1097	3.57506
75	7.26383	3.70659		75	34.6058	6.42975
180	4.22028	3.56146		180	22.0641	3.9529
Individual data points
Time	MT enrichment
-195	3.42775	12.7682	8.49643	5.50362	2.44667	11.8174
-105	6.18	8.03329	7.63558	10.5334	2.74178	6.33062
0	2.69198	3.96167	11.4895	14.2067	11.4189	8.27516
75	9.72786	5.37703	3.06688	4.19872	12.9432	8.2693
180	9.72786	1.81679	NaN	2.58811	NaN	2.74835
Time	MT enrichment
-195	1.53193	0.465006	2.51958	6.86669	1.25068
-105	10.5103	4.35039	5.48462	13.038	15.1676
0	31.2856	27.0625	33.5432	30.3581	23.2989
75	45.1952	27.0568	35.2842	28.8597	36.6329
180	NaN	21.7816	17.1952	28.2068	21.0727

## Sheet: 1D
Sara ratio
1.59362
1.03174
1.00083
1.00917
1.29805
1.33573
1.11646
1.30735
1.09657
2.32558
1.29805
1.12992
1.13177
1.85686
1.66477
1.25329
1.5466
1.8503
1.9031
2.17134
1.02791
1.85834
1.11908
1.71602
1.54864
1.08521
1.2307
1.81593
1.11457
1.04535
1.85635
1.01619
1.20178
1.79568
1.0988
1.5381
1.66701
1.22174
1.18821
1.19586
1.27453
1.01172
1.60121
1.55141
1.32546
1.25422
1.12823
2.03072
1.01259
2.12419
2.16704
1.14917
2.16811
1.22755
1.91311
2.02051
1.01232
1.02966
1.18577
1.08479
1.13193
1.95214

## Sheet: 1F
Spindle-MT enrichment in pole B	Sara ratio in pole A
27.911	1.59362
2.32605	1.03174
17.1403	0.999174
11.5193	0.99091
5.24108	1.29805
8.81519	0.748654
7.66625	0.895691
7.11432	0.764906
12.1169	1.09657
25.3437	2.32558
5.24108	1.29805
2.22873	1.12992
13.4379	0.883573
35.3291	1.85686
36.4967	1.66477
8.3789	1.25329
39.5307	1.5466
30.5751	1.8503
40.4649	1.9031
31.4607	2.17134
4.6395	0.972848
22.7353	1.85834
10.244	1.11908
25.9291	1.71602
28.0414	1.54864
0.740047	0.921483
1.26891	1.2307
38.1404	1.81593
6.55109	0.897203
7.47835	1.04535
26.9633	1.85635
11.5174	0.984067
15.6661	0.832096
24.1088	1.79568
10.4793	0.910081
32.3253	1.5381
31.7824	1.66701
2.79869	1.22174
14.7589	0.841602
0.101138	1.19586
3.42072	0.784602
8.29669	1.01172
20.9972	1.60121
30.9488	1.55141
8.11507	1.32546
8.71053	0.797307
16.544	0.886341
30.2149	2.03072
8.05668	1.01259
30.4124	2.12419
28.7935	2.16704
9.78601	1.14917
34.417	2.16811
11.8643	1.22755
27.8542	1.91311
33.3794	2.02051
7.67489	1.01232
10.6211	1.02966
10.4318	1.18577
1.35393	1.08479
13.6808	1.13193
34.3787	1.95214

## Sheet: 3B
Time(s)	Number per bin
-315	3	2	8	4	4	4	3	6	4	3	4	4	3	5	6	4	3	3	4	3
-300	6	2	5	5	6	3	3	9	2	0	5	4	4	1	10	5	3	4	4	6
-285	7	2	6	4	1	4	3	3	5	3	1	2	4	4	6	2	5	4	8	2
-270	6	3	9	4	3	5	2	4	2	6	5	2	2	7	2	9	4	3	6	3
-255	4	3	12	5	5	3	4	4	10	4	8	4	4	3	2	7	6	4	7	2
-240	4	8	10	4	4	6	2	5	4	4	4	4	3	2	6	3	4	1	3	2
-225	4	7	8	2	7	5	10	5	5	4	5	7	4	7	4	5	3	2	6	6
-210	5	8	12	11	6	6	7	7	6	14	10	7	6	4	12	7	5	5	4	9
-195	4	12	12	7	2	11	10	6	8	8	7	8	7	5	12	8	3	6	6	5
-180	7	10	14	4	10	6	8	6	11	7	14	10	5	5	9	7	6	5	4	8
-165	5	10	11	12	8	11	7	5	6	12	12	9	6	6	10	5	10	4	6	7
-150	3	6	6	8	7	7	9	5	9	9	6	10	6	7	10	10	7	7	5	8
-135	13	2	4	8	9	4	8	11	7	13	6	7	5	9	6	9	7	5	7	5
-120	13	7	7	9	7	9	12	4	9	8	7	9	5	8	6	8	6	5	6	5
-105	6	5	4	12	9	10	8	13	10	10	10	5	7	10	5	9	10	6	8	8
-90	7	4	13	13	6	9	5	9	11	6	11	4	18	15	5	11	12	1	6	9
-75	6	7	10	4	15	7	8	12	9	14	7	12	16	11	8	10	12	5	9	7
-60	5	4	7	10	10	15	13	10	10	6	13	11	12	12	14	11	13	10	10	3
-45	11	3	10	15	10	18	10	8	10	7	5	10	7	13	13	15	14	8	3	6
-30	4	6	10	12	17	15	14	8	11	5	11	9	12	16	9	15	16	7	6	4
-15	5	5	7	18	14	15	14	10	10	8	9	9	12	13	13	13	11	10	10	5
0	6	3	8	11	10	14	16	11	11	2	6	8	9	8	17	13	16	10	6	4
15	4	7	13	14	5	17	11	6	5	7	7	9	5	12	14	15	18	10	8	6
30	7	11	16	4	11	13	12	10	6	5	4	7	6	7	19	12	13	8	6	6
45	5	5	10	9	11	13	8	5	6	4	5	4	4	6	13	9	13	13	7	3
60	7	8	9	6	10	14	7	9	5	2	4	1	2	6	9	8	14	11	6	6
75	6	5	8	6	10	8	10	4	2	1	0	2	6	4	7	13	8	11	7	7
90	4	7	9	10	4	8	6	2	1	3	0	3	1	6	14	8	12	10	7	6
105	2	7	7	11	6	7	3	3	1	1	0	2	1	3	8	7	7	11	5	4
120	3	6	8	8	8	3	2	0	2	0	0	1	2	4	8	4	9	6	7	3
135	3	6	8	10	7	3	0	2	1	1	0	1	2	2	5	7	8	5	6	5
150	3	5	7	6	4	2	2	2	0	1	0	1	1	0	5	4	9	4	3	5
165	2	4	6	2	8	1	0	0	0	0	2	0	1	1	0	4	7	5	6	2
x	-5	-4.5	-4	-3.5	-3	-2.5	-2	-1.5	-1	-0.5	0	0.5	1	1.5	2	2.5	3	3.5	4	4.5

## Sheet: 3C
Time(s)	Number per bin
-315	2	1	3	2	0	2	0	1	1	0	3	2	0	3	2	4	2	1	1	3
-300	1	1	2	3	0	0	1	3	1	1	1	0	1	1	5	2	1	1	1	4
-285	2	1	2	0	0	0	0	1	0	4	0	3	0	1	2	4	5	2	1	3
-270	3	2	3	0	1	0	2	0	0	4	1	1	3	3	3	4	3	1	1	2
-255	2	3	2	3	0	0	1	2	0	2	2	2	3	1	7	2	0	2	2	2
-240	2	2	1	2	2	2	0	1	1	1	3	0	2	3	5	2	2	1	2	1
-225	2	3	3	4	2	2	1	0	4	2	3	2	3	2	7	1	1	1	2	4
-210	2	1	5	1	1	0	0	3	2	2	1	2	2	4	5	2	1	1	1	4
-195	2	2	1	5	2	2	3	1	0	2	1	3	6	4	3	0	1	1	2	0
-180	2	4	1	5	3	2	0	1	1	3	3	3	4	2	5	3	0	1	1	1
-165	6	4	3	1	4	3	5	1	1	3	4	7	7	2	5	2	2	2	1	3
-150	2	3	8	2	2	2	3	3	4	2	5	3	2	6	3	0	1	1	1	3
-135	1	3	3	2	3	4	1	1	2	8	1	5	3	8	3	2	2	0	2	1
-120	5	7	2	3	5	4	7	7	7	6	6	7	4	3	8	2	2	2	6	3
-105	8	3	7	5	4	7	8	6	12	4	8	8	4	6	10	6	4	2	5	3
-90	4	5	3	6	7	9	6	8	9	4	8	9	11	5	8	11	3	2	2	5
-75	5	5	4	7	5	8	6	7	9	7	5	11	8	12	7	5	8	5	3	4
-60	5	7	1	5	5	5	8	9	6	7	8	11	10	7	11	6	7	5	2	4
-45	4	6	2	2	3	5	9	10	9	4	7	6	9	9	9	11	6	2	6	2
-30	4	5	7	4	5	4	7	9	8	2	13	4	9	6	9	9	2	5	2	3
-15	3	4	4	6	4	5	11	8	4	5	4	10	7	9	7	13	7	5	3	4
0	3	3	2	6	3	5	8	4	4	2	5	6	11	5	11	7	9	5	3	3
15	2	3	3	3	8	5	6	6	7	1	8	4	7	7	10	7	8	7	3	4
30	4	1	0	6	3	4	8	1	3	2	5	4	6	7	7	7	6	4	4	4
45	1	3	1	4	4	6	3	5	2	3	2	5	2	8	10	6	8	3	3	7
60	3	1	2	6	3	3	1	5	0	1	1	2	3	5	10	6	4	2	4	1
75	1	1	3	1	2	4	3	1	3	0	2	0	5	4	6	8	7	2	2	0
90	2	1	3	2	2	4	2	3	2	0	1	0	5	4	9	1	10	3	4	1
105	1	4	2	2	2	2	3	4	0	2	0	0	3	4	6	7	8	3	4	4
120	2	3	2	0	1	3	1	3	2	0	1	1	1	4	6	6	4	5	5	2
135	2	3	4	0	1	5	0	0	0	0	0	0	1	4	5	5	3	3	4	1
150	1	1	1	2	2	1	2	0	0	0	0	0	1	2	5	3	2	3	4	1
165	1	1	1	1	0	3	2	0	0	0	0	1	2	0	2	4	2	1	6	1
x	-5	-4.5	-4	-3.5	-3	-2.5	-2	-1.5	-1	-0.5	0	0.5	1	1.5	2	2.5	3	3.5	4	4.5

## Sheet: 3D
Time(s)	Center vs side All/ p Values
-315	0.287763
-300	0.217912
-285	0.934035
-270	0.588618
-255	0.259666
-240	0.965678
-225	0.776036
-210	0.318646
-195	0.932155
-180	0.0180483
-165	0.00380027
-150	0.037595
-135	0.029416
-120	0.0648201
-105	0.071504
-90	0.706479
-75	0.293117
-60	0.285915
-45	0.913309
-30	0.826425
-15	0.82886
0	0.266349
15	0.140966
30	0.0820463
45	0.0122621
60	0.000677039
75	0.00028459
90	0.00215521
105	0.000401464
120	0.00185186
135	0.000608979
150	0.0037383
165	0.0346934

## Sheet: 3E
Time(s)	Pole A vs Pole B sym/ p Values
-315	0.780352
-300	0.653655
-285	1
-270	0.928902
-255	0.56268
-240	0.0609538
-225	0.482995
-210	0.366337
-195	0.41477
-180	0.495056
-165	0.407399
-150	0.4283
-135	0.39907
-120	0.039271
-105	0.41287
-90	0.549861
-75	0.783414
-60	0.171138
-45	0.580852
-30	0.833088
-15	0.92823
0	0.66529
15	0.360853
30	0.649908
45	0.941285
60	0.523206
75	0.744079
90	0.52044
105	1
120	0.796662
135	1
150	1
165	0.759811

## Sheet: 3F
Time(s)	Pole A vs Pole B sym/ p Values
-315	0.121232
-300	0.591051
-285	0.169816
-270	0.297715
-255	0.343436
-240	0.132303
-225	0.663743
-210	0.424991
-195	0.890531
-180	0.863831
-165	0.565207
-150	0.541351
-135	0.924556
-120	0.279609
-105	0.547679
-90	0.84347
-75	0.698358
-60	0.371711
-45	0.453747
-30	0.653091
-15	0.247658
0	0.0454798
15	0.033203
30	0.0102253
45	0.0207457
60	0.206581
75	0.0250328
90	0.155277
105	0.105058
120	0.0383159
135	0.264486
150	0.0841503
165	0.148305

## Sheet: 3G
	Sym dataset				Asym dataset
	time (s)	percentage at central spindle	Standard error		time (s)	percentage at central spindle	Standard error
	-285	11.7647	7.81425		-285	23.0769	11.6855
	-270	19.2308	7.7292		-270	11.7647	7.81425
	-255	25.8065	7.85898		-255	11.7647	7.81425
	-240	32.1429	8.82594		-240	13.3333	8.77707
	-225	26.1905	6.78427		-225	26.087	9.15605
	-210	30.1587	5.78219		-210	26.3158	10.1023
	-195	34.4262	6.08338		-195	12	6.49923
	-180	34.3284	5.80067		-180	24.1379	7.94627
	-165	31.8182	5.73324		-165	31.5789	7.54053
	-150	29.5082	5.8395		-150	33.3333	8.2061
	-135	34.375	5.93699		-135	38.8889	8.12497
	-120	33.3333	5.93914		-120	40.3846	6.80433
	-105	25.3333	5.02203		-105	33.8462	5.86915
	-90	24.6753	4.91309		-90	31.8182	5.73324
	-75	29.0698	4.89652		-75	33.3333	5.67504
	-60	20.4545	4.29993		-60	25.6757	5.07821
	-45	23.8636	4.54384		-45	19.1176	4.76859
	-30	19.3878	3.99348		-30	21.6216	4.78549
	-15	22.3301	4.10349		-15	21.7391	4.96557
	0	19.1919	3.95794		0	15.3846	4.47519
	15	17.5258	3.86022		15	12.1212	4.01738
	30	16.2791	3.98091		30	12.963	4.57096
	45	10.4478	3.73691		45	6.66667	3.71849
	60	8.47458	3.6258		60	7.89474	4.37441
	75	3.84615	2.66683		75	10.3448	5.65523
	90	0	0		90	7.14286	4.86704
	105	0	0		105	0	0
	120	0	0		120	8.69565	5.87534
	135	0	0		135	0	0
	150	0	0		150	0	0

[truncated: 39 more sheets: 3H, 3I, 4B, 4D, 4E, 4F, 4G, 4H, 5B, 5D, 5F, 5G, 5H, 5I, S1A and S1C, S1B and S1D, S1F, S1G, S1H, S2C …]
